# Supplementary material for: Pharmacogenetic profiling via genome sequencing in children with medical complexity
Source: Pediatr Res. 2022 Sep 27;93(4):905–10. doi: 10.1038/s41390-022-02313-3 (PMC10033400; doi:10.1038/s41390-022-02313-3)
Supplement: Supplementary file 2 — Table S3 [file 41390_2022_2313_MOESM2_ESM.xlsx]

## Sheet: Table S3
case_id	cohort	drug1	drug2	drug3	drug4	drug5	drug6	drug7	drug8	drug9	drug10	drug11	drug12	drug13	drug14
1	no	propranolol	lisinopril	warfarin
2	no	domperidone	omeprazole	topiramate
3	no	valproic acid	levetiracetam	valproic acid
4	no	lamotrigine	lansoprazole	rufinamide	levetiracetam	clobazam	divalproex sodium
5	no	fluticasone propionate	levetiracetam	omeprazole	clobazam	gabapentin	glycopyrrolate	domperidone
6	no
7	no	glycopyrrolate	nusinersen
8	no	topiramate	levetiracetam	phenobarbital	fluticasone propionate	omeprazole
9	no	clonidine	efinaconazole with applicator	risperidone	diphenhydramine HCl	diazepam	lansoprazole
10	no	bisacodyl	clobazam	silodosin	atropine	scopolamine	tobramycin	phenobarbital	clonidine	gabapentin
11	no
12	no	valproic acid	clobazam	levetiracetam
13	no
14	no
15	no	levetiracetam	rabeprazole
16	no	domperidone
17	no	hydroxyzine
18	no	domperidone	omeprazole	topiramate
19	no	clotrimazole	ketoconazole	mometasone
20	no	valproic acid
21	no	metoclopramide	rufinamide	perampanel	clobazam	oxcarbazepine	sirolimus
22	no	domperidone	loperamide	omeprazole
23	no	clobazam	topiramate
24	no	vigabatrin	mometasone	fluticasone propionate	omeprazole	levetiracetam	phenobarbital
25	no	stiripentol	domperidone	silodosin	clobazam	omeprazole
26	no	levetiracetam
27	no	levetiracetam	fluticasone furoate	omeprazole
28	no	lansoprazole	domperidone	midazolam	clobazam	levetiracetam	rufinamide
29	no
30	no	omeprazole	levetiracetam	fluticasone furoate	beclomethasone dipropionate	clobazam	acetazolamide
31	no	domperidone maleate	oxcarbazepine	lansoprazole	fluticasone furoate
32	no	levetiracetam	omeprazole
33	no	metoprolol	entecavir	cisapride	furosemide	lansoprazole	enalapril maleate	fluticasone propionate
34	no	domperidone	omeprazole	baclofen
35	no	amoxicillin	carbamazepine	levetiracetam	ciprofloxacin dexamethasone	domperidone	omeprazole
36	no	levetiracetam	clobazam	topiramate	valproic acid	flecainide	propranolol	omeprazole
37	no	baclofen	clobazam	levetiracetam	trihexyphenidyl	omeprazole	domperidone
38	no	clobazam	omeprazole
39	no	pantoprazole	levothyroxine synt oid	enoxaparin
40	no	omeprazole	levetiracetam
41	no	omeprazole
42	no
43	no	omeprazole	cisapride	spironolactone hydrochlorothiazide	furosemide	phenobarbital
44	yes	fluticasone propionate	tobramycin
45	no	ciprofloxacin	carbamazepine	baclofen	clobazam	mometasone	clonidine	omeprazole	gabapentin	topiramate
46	no	fluticasone propionate	levetiracetam	montelukast	omeprazole	clobazam
47	no	domperidone	lansoprazole
48	no
49	no	omeprazole	domperidone maleate DOMPERIDONE PO	desloratadine	fluticasone propionate	guanfacine
50	no
51	no	clobazam	metoclopramide	valproic acid	levetiracetam	omeprazole
52	no	omeprazole	fluticasone propionate	domperidone maleate
53	no	apixaban
54	no	metoclopramide	omeprazole
55	no	nitrofurantoin	tamsulosin ED	baclofen
56	no	methylphenidate HCl
57	yes	cisapride	enoxaparin	omeprazole	budesonide
58	no	phenobarbital	topiramate
59	no	baclofen	trihexyphenidyl	clonidine	omeprazole	phenytoin sodium	levetiracetam	gabapentin	clonazepam
60	no	bethanechol	omeprazole	fluticasone propionate	clobazam	valproic acid	budesonide
61	no	domperidone	omeprazole
62	no	omeprazole	acetazolamide	betaxolol
63	no	fluoxetine	acetazolamide
64	no	cisapride	domperidone	omeprazole	spironolactone	aldactazide	diazoxide
65	no	propranolol	losartan	irbesartan	domperidone	lansoprazole
66	no	cephalexin
67	no	carvedilol	lansoprazole	spironolactone	ramipril	ciclesonide
68	no	hydroxyzine
69	no	budesonide Rhinocort	baclofen	domperidone	omeprazole
70	no
71	yes
72	yes	fluticasone proprionate	baclofen	domperidone	omeprazole	progesterone
73	no	topiramate	fluticasone furoate	fluticasone propionate	clonidine	domperidone SK REPACKAGING	omeprazole
74	no	gabapentin	domperidone	omeprazole	levetiracetam
75	no
76	no	erythromycin	polystyrene sulfonate	omeprazole
77	no	lansoprazole	levetiracetam
78	yes	domperidone	levetiracetam	uridine	valproic acid	clonazepam	beclomethasone dipropionate
79	no	clonazepam	omeprazole	levetiracetam	rufinamide
80	no
81	no	rabeprazole sodium	domperidone	clobazam	progesterone	oxcarbazepine	levetiracetam
82	no	valproic acid	clonidine	sennoside	omeprazole
83	no	phenobarbital	divalproex sodium
84	yes	beclomethasone dipropionate	methimazole
85	no
86	no	valproic acid	clonazepam	levetiracetam	fluticasone propionate	rabeprazole sodium	domperidone
87	no	topiramate	lamotrigine	clobazam	levetiracetam	baclofen	gabapentin	domperidone	omeprazole
88	no	baclofen	levetiracetam	gabapentin	clonazepam	domperidone	omeprazole
89	no
90	no
91	no	omeprazole	domperidone
92	no	octreotide	omeprazole	amoxicillin
93	no	clobazam	lamotrigine	valproic acid
94	yes	metoprolol	amlodipine	tacrolimus	sodium polystyrene sulfonate		enalapril maleate	prednisolone
95	no	omeprazole	phenobarbital
96	no	losartan	ciclesonide	montelukast
97	no	phenobarbital	carbamazepine	trimethoprim	tamsulosin	clobazam	sennoside	risperidone	lamotrigine
98	no	omeprazole
99	no	mometasone	fluticasone propionate	omeprazole
100	no	omeprazole	sodium polystyrene sulfonate
101	no	ciprofloxacin HCl	amitriptyline	baclofen	omeprazole	gabapentin	domperidone	carbamazepine
102	no	clonazepam	domperidone maleate	omeprazole	levetiracetam		total <
103	no	levetiracetam
104	yes	carbamazepine	valproic acid	clobazam	domperidone	fluticasone propionate	lacosamide	levetiracetam	omeprazole	ranitidine
105	no	idursulfase
106	yes	levetiracetam	tobramycin	pantoprazole sodium	azithromycin	enoxaparin	valproic acid
107	no	enalapril maleate	levothyroxine	lansoprazole
108	no	topiramate	valproic acid
109	no
110	yes	trazodone	fluticasone propionate salmeterol	lansoprazole	escitalopram
111	no	omeprazole	clobazam
112	no	topiramate	lansoprazole	clobazam	rufinamide
113	no	domperidone	omeprazole	phenobarbital
114	no	pregabalin	levetiracetam	olanzapine	omeprazole	clobazam	domperidone	phenobarbital	fluticasone propionate	tacrolimus
115	no	simethicone	rufinamide	omeprazole	domperidone	clobazam	baclofen
116	yes	gabapentin	omeprazole	baclofen	domperidone	phenobarbital
117	no	clobazam	oxcarbazepine	levetiracetam
118	no	ranitidine
119	no	lansoprazole
120	no	simethicone	omeprazole	domperidone	gabapentin	levetiracetam
121	no	clonazepam	gabapentin	levetiracetam	omeprazole	phenobarbital	vigabatrin
122	no	omeprazole	budesonide
123	no	omeprazole	domperidone
124	yes	clobazam	omeprazole	domperidone
125	no	omeprazole	cisapride	valproic acid
126	no	amlodipine	domperidone	polystyrene sulfonate	metoprolol	omeprazole
127	no	lansoprazole
128	no
129	yes	lansoprazole
130	no	carbamazepine
131	no	gabapentin	rufinamide	clonazepam	omeprazole
132	no	clonazepam	levetiracetam PO	divalproex sodium DIVALPROEX PO	fluoxetine
133	yes	sulfasalazine	omeprazole	levetiracetam	baclofen	phenobarbital	clonazepam SK REPACKAGING	domperidone
134	no	mycophenolate mofetil CELLCEPT	tacrolimus
135	no	glycopyrrolate	propylthiouracil	levothyroxine	domperidone	lansoprazole	fluvoxamine	fluticasone furoate	levetiracetam
136	no	levetiracetam
137	no	oxcarbazepine	clonidine	fluticasone propionate	beclomethasone dipropionate	aripiprazole	domperidone	lansoprazole
138	no
139	no	valproic acid	phenobarbital	levetiracetam	clobazam	topiramate	leuprolide month slow IM	aciclovir	domperidone	gabapentin	omeprazole	baclofen	budesonide
140	no	omeprazole	lamotrigine	clobazam	phenobarbital	rufinamide	topiramate
141	no	leflunomide	sulfasalazine	rifaximin	rabeprazole	cyproheptadine	domperidone	gabapentin	montelukast	fluticasone propionate
142	no	trimethoprim	enalapril maleate	omeprazole	domperidone	furosemide
143	no	lansoprazole
144	no
145	yes	rifampin	ursodiol	gabapentin	topiramate	pantoprazole	doxazosin	cisapride	acetylcysteine	glycopyrrolate compounded	clonazepam	tranexamic acid
146	no	propranolol
147	no	ethosuximide	vigabatrin	clobazam	topiramate	bisacodyl
148	no	baclofen	levetiracetam
149	no	phenobarbital	baclofen	gabapentin	clonazepam	spironolactone hydrochlorothiazide	lamotrigine	rabeprazole	fluticasone propionate	valproic acid PO	tobramycin	trihexyphenidyl
150	no
151	no	levothyroxine
152	no	cisapride	lansoprazole	mometasone formoterol
153	no	phenobarbital	baclofen	clonidine	omeprazole	ipratropium
154	no	omeprazole
155	no	atropine	levetiracetam	baclofen	cisapride	omeprazole
156	yes	beclomethasone dipropionate	montelukast
157	no	loperamide
158	no	phenobarbital
159	no	omeprazole	amlodipine
160	no	ipratropium	atropine s	omeprazole
161	no	prednisolone acetate s	moxifloxacin s	ciclesonide	methylphenidate
162	no	lansoprazole
163	no	gabapentin	omeprazole
164	no	levetiracetam	baclofen	phenobarbital
165	yes	clobazam	valproic acid	gabapentin	levetiracetam	omeprazole
166	no	mometasone	miconazole nitrate	omeprazole	lactulose
167	no	spirnolactone aldactazide	domperidone	furosemide	omeprazole
168	no
169	no	oxybutynin	trimethoprim
170	no	levetiracetam	phenobarbital
171	no
172	no	ciclesonide
173	yes	omeprazole	fluticasone propionate
174	no	omeprazole
175	no
176	no
177	no	esomeprazole cpDR	risperidone
178	no	fluticasone propionate	lansoprazole	sildenafil
179	no
180	no	omeprazole	valproic acid	levetiracetam	ascorbic acid C crys	fluticasone propionate
181	no	levetiracetam	phenobarbital	topiramate	valproic acid	gabapentin	domperidone	omeprazole	beclomethasone dipropionate	trimethoprim
182	no
183	no	valproic acid	clonazepam	lansoprazole	fluticasone propionate	fluticasone furoate	baclofen
184	no	amoxicillin	clonazepam	domperidone	omeprazole	gabapentin	baclofen	fluticasone propionate	trihexyphenidyl
185	no
186	no	ciclesonide	lansoprazole	phenobarbital
187	no	calcipotriol
188	no	oxcarbazepine	cisapride	omeprazole
189	no	atomoxetine
190	no	clobazam	topiramate
191	no
192	no	omeprazole
193	no	omeprazole
194	no	valproic acid	omeprazole	clobazam	omeprazole
195	no	baclofen	rabeprazole	clonidine	diazepam	domperidone	tetrabenazine	trihexyphenidyl	clonazepam
196	no	omeprazole	dimethicone	domperidone	budesonide	clobazam	carbamazepine	levetiracetam
197	no	omeprazole	cisapride
198	no
199	no
200	no	fluticasone propionate	omeprazole
201	no	baclofen	domperidone	omeprazole	clobazam
202	no	nadolol	ketoconazole shampoo	sulfamethoxazole trimethoprim SEPTRA	baclofen	clonazepam	nystatin
203	no	omeprazole	domperidone	tobramycin	budesonide
204	no	levothyroxine	levetiracetam	omeprazole	clobazam	gabapentin	topiramate	fluticasone propionate	valproic acid
205	no	baclofen	clonazepam	domperidone	gabapentin	ciclesonide	omeprazole
206	no	omeprazole	domperidone
207	no	domperidone	lansoprazole	tobramycin
208	no	levetiracetam	omeprazole	diazoxide	domperidone
209	yes	clonidine	trihexyphenidyl
210	no	lansoprazole	domperidone
211	no	tobramycin	omeprazole	domperidone
212	no	fluticasone propionate
213	no	omeprazole
214	no	omeprazole	bosentan
215	no	propranolol	digoxin	famotidine	omeprazole
216	no	phenobarbital	sodium	baclofen	omeprazole	glycopyrrolate	domperidone	fluticasone furoate	clobazam	budesonide
217	no	amoxicillin	fluticasone propionate
218	no	omeprazole	levetiracetam	clonazepam	domperidone	clobazam
219	no	rabeprazole	domperidone
220	no	clobazam	levetiracetam	phenobarbital
221	no	tamsulosin
222	no	domperidone	omeprazole
223	no
224	yes	glycopyrrolate	omeprazole	domperidone
225	no	valproic acid	clonazepam	levetiracetam
226	no	omeprazole	domperidone
227	no	levetiracetam	clobazam	domperidone	mupirocin	topiramate	valproic acid	omeprazole
228	no
229	no
230	no	domperidone
231	no	omeprazole
232	no	omeprazole	levetiracetam	clobazam	cisapride	furosemide
233	no	oxybutynin ditropan	lansoyl	trimethoprim septra
234	no	fluticasone propionate	domperidone	lansoprazole
235	no	baclofen
236	no	domperidone	furosemide	omeprazole
237	no
238	no	levetiracetam
239	no	clobazam	lansoprazole	lorazepam
240	no	levetiracetam	clobazam	omeprazole
241	no	rufinamide	hydromorphone	pantoprazole	domperidone	baclofen	diphenhydramine	lamotrigine	lacosamide	clonidine	phenobarbital	warfarin	gabapentin
242	no	mometasone
243	no	levetiracetam
244	no	omeprazole	montelukast	cisapride
245	no	hydrochlorothiazide	domperidone
246	no	baclofen	domperidone	gabapentin	omeprazole	phenobarbital	morphine
247	no	domperidone	omeprazole
248	no	prednisone	fluticasone propionate
249	no	mometasone formoterol
250	no	omeprazole	domperidone
251	no
252	no	somatropin	hydrochlorothiazide	levothyroxine
253	no	clobazam	gabapentin	budesonide	lansoprazole	enoxaparin
254	no	levetiracetam	trihexyphenidyl	ciclesonide	clonazepam	glycopyrrolate	topiramate	trimethoprim	omeprazole	baclofen						and Prescribed by Dr Munn
255	no	domperidone	clobazam	omeprazole
256	no	domperidone	omeprazole
257	no	ethosuximide	valproic acid
258	yes	domperidone	omeprazole
259	no	lansoprazole
260	no	omeprazole
261	no
262	yes	ranitidine	erythromycin	omeprazole
263	no	domperidone	baclofen	valproic acid	lactulose	tobramycin	levetiracetam	omeprazole
264	no	domperidone	metronidazole	omeprazole
265	no	oxcarbazepine	omeprazole	domperidone	ipratropium ATROVENT
266	no	domperidone	omeprazole	trimethoprim
267	no
268	no	fluticasone propionate	lansoprazole	domperidone
269	no	fludrocortisone	levetiracetam
270	no	amlodipine	darbepoetin alfa	somatropin	sulfamethoxazole trimethoprim
271	no	oxcarbazepine	fluconazole	omeprazole	levetiracetam
272	no	omeprazole	cisapride
273	no	fluoxetine	gabapentin	nabilone	rabeprazole	mometasone
274	no	omeprazole	fluticasone propionate
275	no	domperidone	rupatadine	omeprazole
276	no	lansoprazole	gabapentin
277	no	montelukast	clobazam	phenobarbital	beclomethasone dipropionate	enoxaparin	fluticasone propionate	omeprazole	cisapride	budesonide
278	no	sulfamethoxazole trimethoprim	omeprazole	hypromellose artificial tears s	valproic acid	phenobarbital	levetiracetam
279	no	glycopyrrolate	omeprazole
280	no	omeprazole	lactulose
281	no	fluticasone furoate	domperidone	gabapentin	montelukast	omeprazole	morphine
282	no	omeprazole
283	no	beclomethasone dipropionate	fluticasone propionate	omeprazole	domperidone	rufinamide	levetiracetam	montelukast	phenobarbital	clobazam	tacrolimus
284	no	levothyroxine	divalproex sodium	omeprazole	clobazam
285	no
286	no	sulfamethoxazole trimethoprim	domperidone	atropine s	omeprazole
287	no	loperamide	ciclesonide	enoxaparin
288	no
289	no	budesonide	silodosin	amitriptyline	domperidone	omeprazole
290	no	amoxicillin clavulanic acid CLAVULIN of amoxicillin	levetiracetam	levonorgestrel ethinyl estradiol		clonazepam	omeprazole	baclofen
291	no	baclofen	gabapentin	rabeprazole
292	no	omeprazole	levothyroxine
293	no	levetiracetam	cisapride	levothyroxine	topiramate	omeprazole	gabapentin	lactulose
294	no	topiramate	morphine HCl
295	no	furosemide	enoxaparin
296	no	fluticasone propionate	clobazam	gabapentin	lamotrigine	omeprazole	phenobarbital	valproic acid
297	no	fluticasone propionate	topiramate	levetiracetam
298	no	levetiracetam	enalapril maleate	carvedilol	valproic acid
299	no	omeprazole	levetiracetam
300	no
301	no
302	no	levetiracetam	baclofen	clobazam	clonazepam	phenobarbital	topiramate
303	no	lansoprazole	domperidone	levothyroxine
304	no	omeprazole	domperidone	fluticasone propionate
305	no	furosemide	lansoprazole
306	no	domperidone	ondansetron	baclofen	omeprazole	phenobarbital
307	no	morphine HCl	levetiracetam	omeprazole	valproic acid	topiramate	domperidone
308	no
309	no	lansoprazole	domperidone	levetiracetam	nitrofurantoin
310	no	spironolactone hydrochlorothiazide	furosemide	domperidone	omeprazole	amoxicillin	acetylcysteine	fluticasone propionate
311	no
312	no
313	no
314	no	gabapentin	clonidine	valproic acid
315	no	tobramycin	omeprazole	gabapentin	levetiracetam	clobazam	clonazepam
316	yes
317	no	omeprazole	baclofen	gabapentin	levetiracetam	rufinamide	topiramate
318	no	losartan	omeprazole	atenolol	fluticasone propionate	montelukast granules	fluticasone furoate
319	no	nortriptyline	fluticasone propionate
320	no	clobazam	carbamazepine	lansoprazole PO	phenytoin	enalapril maleate
321	no	levetiracetam	clonazepam	phenobarbital	zopiclone	norelgestromin ethinyl estradiol
322	no	fluticasone propionate salmeterol	domperidone	baclofen ensio	gabapentin	omeprazole	diazepam	valproic acid
323	no	domperidone	omeprazole	mometasone
324	no	domperidone	omeprazole
325	no	cisapride	omeprazole
326	no	clonidine	omeprazole	levetiracetam	clonazepam	gabapentin	baclofen	trihexyphenidyl
327	no
328	no	gabapentin	baclofen	omeprazole	simethicone
329	no
330	no	omeprazole	clobazam
331	no	domperidone	omeprazole
332	no	ciprofloxacin dexamethasone ear s	tobramycin	domperidone	omeprazole
333	no	domperidone	lansoprazole	trimethoprim
334	no	fluticasone propionate	lansoprazole	levothyroxine
335	no	erythromycin	cyclopentolate s	atropine
336	no	beclomethasone dipropionate	brimonidine
337	no	clobazam	lansoprazole	phenobarbital
338	no	fluticasone propionate
339	no	cephalexin Keflex
340	no	lansoprazole
341	yes	levetiracetam	erythromycin	omeprazole	ipratropium	budesonide	glycopyrrolate
342	no	mometasone formoterol ZENHALE n	levetiracetam	clobazam	montelukast
343	no	cisapride	omeprazole
344	no	cisapride	amitriptyline	pantoprazole in NaCl	vancomycin	risperidone	cetirizine	omeprazole	pregabalin
345	no	fluticasone propionate	fluticasone furoate	baclofen	domperidone	omeprazole	phenobarbital
346	no	levothyroxine sodium LEVOTHYROXINE PO	amoxicillin
347	no
348	no	baclofen	clonazepam	clotrimazole	domperidone	montelukast	rabeprazole
349	no	lansoprazole	domperidone	sildenafil	trimethoprim	mometasone
350	no	omeprazole
351	no	omeprazole	fluticasone propionate
352	no	domperidone	beclomethasone dipropionate	omeprazole
353	no	aripiprazole	clonidine	budesonide	omeprazole
354	no	clobazam	domperidone
355	no	levetiracetam
356	no	omeprazole	atropine s	domperidone			s
357	no	gabapentin	pantoprazole in NaCl	domperidone	enoxaparin	docusate sodium	edetate
358	no	topiramate	omeprazole	phenobarbital	lacosamide	domperidone	gabapentin	fluticasone furoate	clonazepam	levetiracetam
359	no	baclofen	clonazepam	gabapentin
360	no	sildenafil
361	no
362	no
363	no	levetiracetam	gabapentin	phenobarbital
364	no	levetiracetam	clonidine	clotrimazole	prucalopride	nitrofurantoin	topiramate	gabapentin	levetiracetam
365	no	valproic acid	topiramate	fluticasone propionate	clonazepam
366	no	fluticasone propionate	spirnolactone aldactazide	domperidone	furosemide	omeprazole	sennoside
367	no
368	no
369	no	clobazam	valproic acid	levetiracetam	fluticasone propionate
370	no	clobazam	clonidine	international s
371	no
372	no	domperidone	omeprazole	ranitidine
373	no	clobazam	budesonide	lansoprazole
374	no	milrinone lactate	spironolactone aldactazide	domperidone	furosemide	ranitidine	sildenafil
375	no	domperidone	omeprazole	fluticasone propionate
376	no	domperidone	omeprazole
377	no	spirnolactone hydrochlorothiazide	docusate sodium	metformin
378	no
379	no	leuprolide month slow IM	valproic acid
380	no
381	no
382	no	lansoprazole	prednisone	tadalafil
383	no	spironolactone	levetiracetam
384	yes	lansoprazole
385	no	valproic acid	levetiracetam	omeprazole	baclofen
386	no	lamotrigine	topiramate
387	no
388	no	cisapride	omeprazole
389	no
390	no
391	no	domperidone maleate DOMPERIDONE PO	levetiracetam	phenobarbital	clobazam	omeprazole
392	no	dornase alfa	dextroamphetamine amphetamine ADDERALL XR	fluticasone propionate
393	no	domperidone	lansoprazole
394	no	fluticasone furoate	levetiracetam
395	no	domperidone	lansoprazole	levetiracetam
396	no	omeprazole
397	no	budesonide pulmicort	vigabatrin
398	no	valproic acid
399	no	allopurinol
400	no	clobazam	rufinamide	lamotrigine	cetirizine	phenobarbital	omeprazole
401	no	levetiracetam
402	no	gabapentin	hydrochlorothiazide
403	no	omeprazole	divalproex sodium
404	no
405	no	clobazam	fluticasone propionate salmeterol	stiripentol	lansoprazole	lamotrigine	valproic acid
406	no	phenobarbital
407	no	levothyroxine
408	no	fluocinonide
409	yes	clobazam	lamotrigine	valproic acid
410	no	trimethoprim	omeprazole	domperidone
411	no	lansoprazole	domperidone
412	no	risperidone	tamsulosin	lisdexamfetamine
413	no
414	no	domperidone	omeprazole	beclomethasone dipropionate	amitriptyline	clonazepam	fluticasone propionate
415	no	fluticasone propionate	lansoprazole
416	no	domperidone	omeprazole
417	no	omeprazole	domperidone
418	yes	omeprazole	fluticasone furoate	lamotrigine	clobazam
419	no	phenobarbital	clonazepam	clobazam	lamotrigine	omeprazole
420	no	lansoprazole
421	no	levetiracetam
422	no	clobazam	baclofen
423	no	enalapril maleate	lansoprazole	oxcarbazepine	clobazam	clonidine	cetirizine	heparin
424	no	gabapentin	clobazam	clonazepam
425	no	amoxicillin	dimenhydrinate	fluticasone propionate
426	no	clonazepam	omeprazole	domperidone
427	no	docusate	domperidone	simethicone ovol s	lansoprazole
428	yes	gabapentin	domperidone	beclomethasone dipropionate	omeprazole	silodosin	levothyroxine	oxcarbazepine
429	no	fluticasone propionate	oxybutynin	trimethoprim
430	no	nitrofurantoin	omeprazole	domperidone
431	no	fluticasone furoate
432	no	ciclesonide	methylphenidate	clobetasol	brimonidine
433	no	budesonide
434	no	fluticasone propionate	levetiracetam	valproic acid	baclofen	lacosamide
435	no	sirolimus	sulfamethoxazole trimethoprim
436	no	ranitidine
437	no	fluticasone propionate	omeprazole
438	no	baclofen
439	no	morphine HCl	sodium polystyrene sulfonate	domperidone
440	no	simethicone	budesonide
441	no	diazepam	baclofen	tetrabenazine
442	no	lansoprazole	ciclesonide	domperidone	nitrazepam
443	no	enoxaparin	omeprazole	valproic acid	levetiracetam	levothyroxine	clobazam	domperidone
444	no	topiramate	esomeprazole	levetiracetam	phenobarbital
445	no	simethicone	tobramycin	budesonide	morphine sulfate	rabeprazole	epinephrine
446	no	levetiracetam	phenobarbital	domperidone	omeprazole
447	no	gabapentin	amitriptyline	omeprazole	acetazolamide
448	no	ciclesonide
449	no	carbamazepine	gabapentin	baclofen	clobazam	lamotrigine	omeprazole	clotrimazole
450	no	phenobarbital	phenytoin
451	no	budesonide pulmicort	levetiracetam	topiramate	vigabatrin
452	no	domperidone	spironolactone	docusate sodium	clonazepam	clonidine	baclofen	gabapentin	sulfamethoxazole trimethoprim		omeprazole
453	no	omeprazole
454	no	levetiracetam	omeprazole	phenytoin	naproxen	divalproex sodium DR EC	fluticasone furoate
455	no	pantoprazole	baclofen	heparin	clonazepam	lamotrigine	trihexyphenidyl	lacosamide	gabapentin	cisapride
456	no	omeprazole	carbamazepine	domperidone
457	yes	fluoxetine	gabapentin	methylphenidate CONCERTA	trimethoprim	bisacodyl	sennoside	aripiprazole
458	no
459	no	fluticasone propionate	lansoprazole
460	no	tetrabenazine	omeprazole
461	no	midodrine	fluticasone propionate	clobazam	carbamazepine	baclofen
462	no	levetiracetam	valproic acid	rufinamide
463	no	omeprazole	fluticasone propionate	propranolol	simethicone
464	no
465	no	methotrexate	insulin	cetirizine	olanzapine	cephalexin	infliximab	lansoprazole PO	domperidone	duloxetine HCl
466	no	oxcarbazepine	baclofen	retigabine	clonazepam	gabapentin	naproxen	lansoprazole
467	no	omeprazole	domperidone	metronidazole
468	no
469	no	amiloride
470	no	lansoprazole
471	no
472	no	nadolol	phenobarbital
473	no
474	no	beclomethasone dipropionate	gabapentin	calcium D calcium unit	denosumab	levetiracetam
475	no	domperidone	tropicamide s	omeprazole
476	no	hydrochlorothiazide	diazoxide	sirolimus
477	no
478	no
479	no	domperidone	omeprazole
480	no	omeprazole
481	no	baclofen	levetiracetam	oxcarbazepine	lansoprazole
482	no	nabilone	cyproheptadine	omeprazole
483	no	levothyroxine
484	no	omeprazole	levetiracetam	clobazam	topiramate	fluticasone propionate
485	no	bumetanide	gabapentin	sildenafil	clonidine	cisapride	spironolactone hydrochlorothiazide	simethicone	omeprazole
486	no	cisapride	mometasone	omeprazole
487	no	domperidone	omeprazole
488	no	omeprazole preservative sugar free	fluticasone propionate	sennoside
489	no
490	no	flecainide	clobazam	omeprazole	topiramate	beclomethasone dipropionate
491	no	lansoprazole	lactulose	domperidone
492	no
493	no	amoxicillin	clobazam	levetiracetam	omeprazole
494	yes	montelukast	amoxicillin	lansoprazole	fluticasone propionate
495	no	clobazam	levetiracetam
496	no	fluticasone propionate	omeprazole	domperidone
497	no	domperidone	lansoprazole
498	yes	somatropin OMNITROPE cartridge	amlodipine	captopril	acetazolamide	lansoprazole	loperamide
499	no	carbamazepine
500	no	insulin	baclofen	famotidine	levetiracetam	nitrofurantoin	silodosin	fluticasone propionate	spironolactone hydrochlorothiazide
501	no	oxybutynin	omeprazole	clobazam
502	no	topiramate
503	no	omeprazole	furosemide
504	no	clobazam	fluticasone propionate	clonazepam	domperidone	phenobarbital	topiramate	omeprazole	levetiracetam
505	no	penicillin	fluticasone propionate		insulin	clobazam	levetiracetam
506	no	lansoprazole	levothyroxine	domperidone
507	no	carbidopa levodopa	baclofen
508	no	omeprazole	beclomethasone dipropionate
509	yes
510	no	amlodipine	nitrofurantoin
511	no	trihexyphenidyl	voriconazole
512	no
513	no	clobazam	omeprazole
514	no	ciclesonide	clobazam	levetiracetam	levothyroxine	desmopressin
515	yes
516	no	lansoprazole
517	yes	erythromycin	omeprazole
518	no	omeprazole
519	no	omeprazole	levetiracetam	gabapentin	topiramate	vigabatrin
520	no
521	yes
522	no
523	no	levetiracetam	vigabatrin	clobazam	diazepam	phenobarbital	baclofen	domperidone	omeprazole
524	no	ciclesonide	fluticasone furoate
525	no	domperidone	lansoprazole
526	no	mometasone	fluocinonide
527	no	omeprazole	cisapride	spironolactone hydrochlorothiazide	diazoxide
528	no	fluticasone propionate	phenobarbital	domperidone	omeprazole	levetiracetam
529	no
530	no	phenobarbital	cisapride	gabapentin	silodosin	rabeprazole
531	no	cephalexin	levetiracetam	domperidone	valproic acid	mometasone	fluticasone propionate	omeprazole	tobramycin
532	no	fluticasone furoate
533	no	baclofen	budesonide	domperidone	ipratropium meteres	phenobarbital	rabeprazole	gabapentin
534	no	sirolimus
535	no	omeprazole
536	no
537	no	domperidone	spironolactone aldactazide	omeprazole
538	no	simethicone	omeprazole	domperidone
539	no	lamotrigine	clobazam	phenobarbital	omeprazole	cisapride
540	no	amoxicillin
541	no	trihexyphenidyl	diphenhydramine HCl BENADRYL	midazolam	fluticasone propionate	baclofen	clonazepam	clonidine	flecainide	furosemide	omeprazole
542	no	domperidone	omeprazole
543	no	phenobarbital	glycopyrrolate	levetiracetam	mometasone	fluticasone propionate		omeprazole
544	no	levetiracetam	midazolam	domperidone	budesonide	baclofen	omeprazole
545	no
546	no	clobazam	lamotrigine	domperidone	omeprazole	glycopyrrolate	fluticasone propionate	vigabatrin
547	no	fluticasone propionate	domperidone	carbidopa levodopa	hydroxytryptophan	leucovorin	omeprazole	phenobarbital
548	no	risperidone	clonazepam	fluticasone propionate	omeprazole
549	no	levothyroxine
550	no	cyproheptadine	levetiracetam	nifedipine	pantoprazole sodium
551	no	montelukast	ciclopirox olamine Stieprox shampoo	calcipotriol	estradiol	amlodipine
552	no	celecoxib	hydromorphone	lansoprazole	levothyroxine	tamsulosin ED	bisacodyl	sennoside	fluoxetine	aripiprazole	clonidine	lisdexamfetamine VYVANSE	domperidone	montelukast
553	no	levetiracetam
554	no	lansoprazole
555	no	fluticasone propionate	clonazepam	domperidone	gabapentin	lansoprazole	rufinamide	montelukast singulair	valproic acid
556	no
557	no	clobazam	fluticasone propionate		domperidone	lansoprazole
558	no	carvedilol	spironolactone	enalapril sodium	furosemide	clonidine
559	no	amlodipine	domperidone	doxazosin	hydrochlorothiazide	polystyrene sulfonate	metoprolol	omeprazole
560	no	beclomethasone	clobazam	phenobarbital	topiramate	valproic acid
561	no	morphine HCl	omeprazole	domperidone	simethicone
562	no	clotrimazole
563	no	gabapentin	fluticasone furoate	baclofen	cisapride
564	no	domperidone maleate	topiramate	levetiracetam	clobazam	omeprazole
565	no
566	no
567	no
568	no	omeprazole
569	no	levetiracetam
570	no	ciclesonide	furosemide	captopril	levothyroxine	spironolactone
571	no	topiramate
572	no	lansoprazole	sildenafil	domperidone	flecainide
573	no	ciprofloxacin dexamethasone ear s	lansoprazole
574	no	metronidazole	baclofen	domperidone	phenobarbital	clonazepam	fluticasone propionate	topiramate	clobazam	lamotrigine	omeprazole
575	no	fluticasone furoate	fluticasone propionate
576	yes	omeprazole	levetiracetam	cisapride	cetirizine	heparin
577	no	omeprazole	baclofen	domperidone
578	no	lansoprazole	levetiracetam
579	no	gabapentin	atropine
580	yes	cisapride	ursodiol	clobazam	ciclesonide	levetiracetam	psyllium	diazoxide	omeprazole	tryptophan
581	no	clobazam	valproic acid	baclofen	gabapentin	esomeprazole granules for
582	no	domperidone	amlodipine	clobazam	levetiracetam without dextrose compounded	omeprazole	miglustat	acetylleucine TANGANIL s	atropine	enalapril maleate	metoprolol tartrate
583	no	domperidone	furosemide	omeprazole
584	no	lactulose
585	no
586	no
587	no	valproic acid	aripiprazole
588	no	lisdexamfetamine
589	no	gabapentin	omeprazole Pr SugF	divalproex sodium				and
590	yes	clonazepam	divalproex sodium	gabapentin	perampanel
591	no
592	no
593	no	lansoprazole
594	no	laronidase	cetirizine	clobetasol propionate	furosemide
595	no	vigabatrin	clobazam	lansoprazole
596	no	morphine HCl	domperidone	omeprazole	insulin
597	no	ivabradine	heparin	lansoprazole	levetiracetam	fludrocortisone	gabapentin
598	no	fluticasone propionate
599	no	risperidone
600	no	montelukast
601	no	clonazepam
602	no	clobazam	valproic acid	levetiracetam	estradiol
603	no	domperidone	fluticasone propionate	lansoprazole
604	no	gabapentin	baclofen	lansoprazole
605	no	domperidone	budesonide	omeprazole
606	no	levothyroxine
607	yes	amitriptyline	omeprazole	silodosin	clobazam	levetiracetam	topiramate	fluticasone propionate	ipratropium	oxcarbazepine	tobramycin	cisapride
608	no
609	no	fluticasone propionate	risdiplam
610	no	topiramate	domperidone	omeprazole	valproic acid	levetiracetam	fluticasone propionate
611	no
612	no	lansoprazole	levetiracetam
613	no	domperidone	omeprazole
614	no	fluoxetine	baclofen	valproic acid
615	no	fluticasone propionate	levetiracetam	clobazam	lansoprazole
616	no
617	no
618	no	cisapride	omeprazole
619	no
620	no	topiramate	levetiracetam
621	no
622	no	amoxicillin	omeprazole	atropine s	beclomethasone dipropionate		domperidone
623	no	filgrastim
624	no	ciclesonide OMNARIS	valproic acid
625	no	atropine
626	no
627	no	atropine	lactulose	lansoprazole	meloxicam	moxifloxacin s	ondansetron	prednisolone acetate
628	no	clonazepam	lansoprazole	carbidopa levodopa	levothyroxine
629	no	gabapentin	domperidone	clobazam	omeprazole
630	no	omeprazole
631	no	levetiracetam	baclofen	domperidone	simethicone	omeprazole
632	no	cyproheptadine	omeprazole
633	no	domperidone	levetiracetam PO	omeprazole
634	no	amlodipine	enalapril maleate	omeprazole
635	no	domperidone	furosemide	omeprazole	fluticasone propionate
636	no	topiramate
637	no	cisapride	gabapentin	omeprazole
638	no
639	no	mometasone	lansoprazole
640	no
641	no	carbidopa	baclofen	clonazepam
642	no
643	no	loperamide
644	no	trimethoprim	omeprazole
645	no	captopril	domperidone	lansoprazole	enoxaparin
646	yes	gabapentin	atropine	baclofen	clonazepam	carbamazepine
647	no	omeprazole	clonazepam	domperidone	terbinafine
648	no	methylphenidate
649	no	valproic acid	ciclesonide	phenobarbital	domperidone	levothyroxine	omeprazole
650	no
651	no	omeprazole	clobazam	levetiracetam	domperidone
652	no	topiramate	phenobarbital	propranolol	omeprazole	amlodipine	clobazam	lamotrigine	rufinamide	medroxyprogesterone
653	no	clobazam	valproic acid	sucralfate	fluocinolone	mometasone	terbinafine
654	no	domperidone	omeprazole
655	no	domperidone	lansoprazole
656	no	mometasone	domperidone	baclofen	topiramate	lansoprazole	gabapentin	dimenhydrinate
657	yes
658	no
659	yes	nifedipine	pantoprazole	valproic acid	acetylcysteine
660	no	omeprazole	phenobarbital
661	no	omeprazole
662	no	fluticasone propionate	phenobarbital	phenytoin sodium	budesonide	domperidone	omeprazole	clonazepam	lamotrigine	montelukast
663	no	tacrolimus	prednisolone	mycophenolate	sodium polystyrene sulfonate
664	no
665	no	metoprolol
666	no	domperidone	levothyroxine	omeprazole
667	no	oxybutynin DITROPAN XL PO	tobramycin
668	no	tryptophan	somatropin HUMATROPE cartridge	cyproheptadine
669	no	budesonide	topiramate
670	no	levetiracetam	topiramate	morphine sulfate	divalproex sodium DR EC	bisglycinate	clobazam	gabapentin	domperidone	omeprazole
671	no	levetiracetam	valproic acid	clonazepam	tetrabenazine	gabapentin	budesonide	glycopyrrolate
672	no	amlodipine	omeprazole	cisapride
673	no	diazepam	phenobarbital	domperidone	omeprazole	fluticasone propionate
674	yes	valproic acid	omeprazole	atropine	dexamethasone s	clobazam	levetiracetam	domperidone	fluticasone propionate
675	yes	baclofen	lansoprazole	oxybutynin
676	no	famotidine	furosemide	sildenafil
677	no
678	no
679	no	topiramate	desmopressin	carbamazepine	beclomethasone dipropionate	omeprazole
680	no	trihexyphenidyl HCl TRIHEXYPHENIDYL PO	clonazepam	baclofen	omeprazole
681	yes	domperidone	omeprazole	enoxaparin	fluticasone propionate
682	no	levetiracetam	omeprazole
683	no	omeprazole
684	no	omeprazole
685	no
686	no	trimethoprim	tobramycin	omeprazole	domperidone
687	no	clonazepam	omeprazole	baclofen	hydromorphone DILAUDID	clonidine	domperidone	gabapentin	levetiracetam	methadone	morphine sulfate
688	no	domperidone	omeprazole
689	no	baclofen	diazepam	gabapentin	levetiracetam
690	no	lansoprazole
691	no	omeprazole	tetrabenazine	clobazam	levetiracetam	domperidone	valproic acid	fluticasone propionate
692	no	ampicillin	clotrimazole	domperidone	heparin	nitrofurantoin	levetiracetam	omeprazole
693	yes
694	no	mometasone	carbamazepine	ethosuximide	levetiracetam	domperidone	omeprazole
695	no	valproic acid
696	no	domperidone	esomeprazole NEXIUM granules for	fluoxetine HCl	baclofen
697	no	beclomethasone dipropionate
698	no	acetazolamide	omeprazole
699	no	glycopyrrolate	valproic acid	levetiracetam	domperidone	omeprazole
700	no	spironolactone aldactazide	amlodipine	azithromycin	enoxaparin	fluticasone propionate	fluconazole	furosemide	lansoprazole	metoprolol	prednisone	trimethoprim septra	sirolimus	tacrolimus	tobramycin
701	no	furosemide	cisapride	omeprazole	spironolactone hydrochlorothiazide
702	no	propranolol	levetiracetam	flecainide	omeprazole
703	no	beclomethasone dipropionate	levetiracetam	oxcarbazepine	clobazam	topiramate
704	no	omeprazole	levetiracetam	topiramate
705	no	omeprazole
706	no	perampanel	clobazam	omeprazole	domperidone
707	no	cephalexin	aciclovir	spironolactone hydrochlorothiazide	tacrolimus	atenolol	pravastatin	mycophenolate mofetil CELLCEPT	cisapride	mometasone furoate	omeprazole	fluticasone propionate
708	no	lansoprazole
709	no	acetazolamide	levetiracetam
710	no	baclofen	topiramate	lamotrigine	levetiracetam	omeprazole	clobazam
711	no
712	no	ciprofloxacin dexamethasone CIPRODEX ear s	alglucosidase alfa in NaCl	omeprazole	budesonide	tobramycin
713	no	furosemide
714	yes	omeprazole	domperidone	fluticasone propionate
715	no	domperidone	omeprazole
716	no	domperidone	furosemide	hydrochlorothiazide	levetiracetam	omeprazole	phenobarbital	simethicone	topiramate
717	no	oxcarbazepine
718	no	ciclesonide	solifenacin	tobramycin	fluticasone furoate
719	yes	bisacodyl	clobazam	lamotrigine	prucalopride	levothyroxine	carbamazepine
720	no	topiramate	omeprazole	cisapride	gabapentin	ciclesonide
721	no	fluticasone propionate	cisapride	clobazam	nitrofurantoin	omeprazole	atropine
722	no	omeprazole
723	no	ciclesonide	omeprazole
724	no	domperidone	risdiplam	glycopyrrolate
725	no	clobazam	topiramate	vigabatrin
726	no	enoxaparin
727	no	omeprazole	hydrochlorothiazide	phenobarbital	levetiracetam	diazoxide	aciclovir
728	no	omeprazole	domperidone
729	no	somatropin NORDITROPIN NORDIFLEX pen injector
730	no	gabapentin	fluticasone propionate	topiramate	phenobarbital	omeprazole	domperidone	baclofen
731	no	omeprazole	baclofen	levetiracetam	phenobarbital
732	no	bisacodyl	levetiracetam
733	no	topiramate	clobazam	domperidone maleate DOMPERIDONE PO	baclofen	omeprazole	budesonide
734	no	oxybutynin	cisapride	gabapentin	baclofen	omeprazole
735	no	gabapentin	carbamazepine	silodosin	nitrofurantoin	omeprazole	domperidone
736	yes
737	no	domperidone	omeprazole
738	no	clobazam	acetazolamide	leuprolide
739	no	lamotrigine dispersible	mometasone	omeprazole	gabapentin	clonazepam	baclofen	levetiracetam
740	no
741	no	omeprazole
742	no	clobazam	levetiracetam	omeprazole	phenobarbital	valproic acid	fluticasone propionate	tobramycin
743	no	levothyroxine	potassium K CITRA	omeprazole
744	no	lansoprazole
745	no	lamotrigine	valproic acid	benztropine	clobazam	levetiracetam	mycophenolate mofetil CELLCEPT	sulfamethoxazole trimethoprim per	tetrabenazine
746	no	fluticasone propionate
747	no	domperidone	omeprazole	topiramate
748	no	omeprazole
749	no
750	no	domperidone	lansoprazole	phenobarbital
751	no	omeprazole	baclofen	beclomethasone dipropionate		cisapride	topiramate	levetiracetam
752	no	levetiracetam	fluticasone propionate salmeterol	domperidone	gabapentin	lansoprazole	baclofen	nitrazepam
753	no	omeprazole
754	no	omeprazole
755	no	topiramate	omeprazole	clobazam	levetiracetam	gabapentin
756	no
757	no	glycopyrrolate	domperidone	omeprazole	silodosin
758	no	topiramate	omeprazole	gabapentin	levetiracetam	clobazam	phenobarbital
759	no	rufinamide	clobazam	omeprazole
760	no	levothyroxine	somatropin GENOTROPIN GOQUICK pen injector	spironolactone hydrochlorothiazide	omeprazole
761	no	leuprolide
762	no	glycopyrrolate	nadolol	lansoprazole	levetiracetam	topiramate	levothyroxine
763	no	methylphenidate biphentin	omeprazole
764	no	omeprazole
765	no	omeprazole	fluticasone furoate	baclofen	domperidone	clobazam
766	no	fluticasone propionate
767	no	levothyroxine
768	no
769	no	omeprazole	baclofen	levetiracetam	carbamazepine
770	no	omeprazole	domperidone
771	no
772	no	darbepoetin alfa
773	no	levothyroxine	domperidone
774	no	levetiracetam	lamotrigine lamictal	lansoprazole	phenobarbital
775	no	omeprazole	clonazepam	famotidine	phenobarbital	montelukast	metoclopramide	gabapentin
776	no	baclofen	omeprazole	tetrabenazine	trihexyphenidyl	clonidine	diazepam	gabapentin
777	no
778	no
779	no
780	no	levetiracetam	omeprazole	oxcarbazepine	clonazepam	phenobarbital	lacosamide	topiramate
781	no
782	no	warfarin	cetirizine
783	no	domperidone	lansoprazole
784	no	omeprazole	spironolactone hydrochlorothiazide
785	no	lansoprazole	nitrofurantoin	cisapride
786	no
787	no	lansoprazole	cisapride
788	no	sulfamethoxazole trimethoprim	phenobarbital
789	no	levothyroxine	omeprazole
790	no	levetiracetam
791	no	fluticasone propionate	clonazepam	omeprazole	domperidone
792	no	omeprazole	phenobarbital	clonazepam	levetiracetam
793	no	omeprazole	lanreotide
794	no	tacrolimus	enalapril maleate	amlodipine	prednisolone
795	no	baclofen	domperidone	omeprazole
796	no	lamotrigine	rufinamide	phenytoin	lansoprazole	oxcarbazepine	topiramate	clobazam
797	no	clindamycin
798	no	amlodipine	carbamazepine	levetiracetam	omeprazole	trimethoprim	metoprolol
799	no	domperidone
800	no	omeprazole	domperidone	palivizumab
801	no	domperidone	omeprazole	amlodipine	sodium polystyrene sulfonate
802	yes	oxcarbazepine	fentanyl	budesonide	omeprazole	baclofen	enoxaparin	gabapentin	clobazam	domperidone	silodosin
